# Supplementary material for: High-temperature electrothermal remediation of multi-pollutants in soil
Source: Nat Commun. 2023 Oct 11;14:6371. doi: 10.1038/s41467-023-41898-z (PMC10567823; doi:10.1038/s41467-023-41898-z)
Supplement: Supplementary file 3 — Source Data [file 41467_2023_41898_MOESM3_ESM.xlsx]

## Sheet: Fig. 1c
Time	Current
0	-0.04523
5e-05	-1.1916
0.0001	0.33689
0.00015	-1.1916
0.0002	-1.95584
0.00025	-2.33796
0.0003	-0.80947
0.00035	-1.1916
0.0004	-5.01281
0.00045	-1.57372
0.0005	-0.04523
0.00055	3.01174
0.0006	-0.42735
0.00065	-3.1022
0.0007	-0.04523
0.00075	-1.1916
0.0008	-0.42735
0.00085	-1.57372
0.0009	0.71901
0.00095	0.33689
0.001	-1.1916
0.00105	-2.72008
0.0011	-4.24857
0.00115	-1.1916
0.0012	-2.72008
0.00125	-1.57372
0.0013	0.71901
0.00135	-2.72008
0.0014	-0.80947
0.00145	-2.72008
0.0015	-1.95584
0.00155	-1.1916
0.0016	-2.72008
0.00165	-1.1916
0.0017	-3.1022
0.00175	-1.95584
0.0018	-1.1916
0.00185	-0.80947
0.0019	-3.1022
0.00195	-0.04523
0.002	2.24749
0.00205	-2.33796
0.0021	-3.1022
0.00215	-3.86644
0.0022	-1.1916
0.00225	0.33689
0.0023	-2.33796
0.00235	-1.95584
0.0024	-0.04523
0.00245	-1.57372
0.0025	-1.95584
0.00255	-3.1022
0.0026	-1.57372
0.00265	-1.57372
0.0027	-0.80947
0.00275	-0.80947
0.0028	-1.57372
0.00285	-1.95584
0.0029	-0.80947
0.00295	-5.01281
0.003	-1.57372
0.00305	2.24749
0.0031	-0.80947
0.00315	-2.72008
0.0032	-1.1916
0.00325	-0.42735
0.0033	-1.57372
0.00335	-1.57372
0.0034	-4.63069
0.00345	-1.57372
0.0035	-1.95584
0.00355	-1.1916
0.0036	-1.57372
0.00365	-1.1916
0.0037	-0.42735
0.00375	-0.04523
0.0038	-1.1916
0.00385	-4.24857
0.0039	-0.04523
0.00395	0.33689
0.004	-0.80947
0.00405	-1.57372
0.0041	-1.1916
0.00415	-0.04523
0.0042	-1.95584
0.00425	-1.95584
0.0043	-3.1022
0.00435	-0.04523
0.0044	-2.33796
0.00445	-1.95584
0.0045	-1.57372
0.00455	-0.42735
0.0046	-2.72008
0.00465	-2.72008
0.0047	-1.57372
0.00475	-2.33796
0.0048	-1.1916
0.00485	-1.95584
0.0049	-1.95584
0.00495	-0.80947
0.005	-0.04523
0.00505	-1.1916
0.0051	-2.33796
0.00515	-0.80947
0.0052	-1.95584
0.00525	-2.33796
0.0053	-1.95584
0.00535	-1.57372
0.0054	-0.80947
0.00545	-1.1916
0.0055	-1.95584
0.00555	-1.1916
0.0056	-0.42735
0.00565	-1.57372
0.0057	-1.95584
0.00575	-1.1916
0.0058	-0.80947
0.00585	0.33689
0.0059	-2.72008
0.00595	-1.95584
0.006	-1.1916
0.00605	-1.1916
0.0061	-2.72008
0.00615	-1.1916
0.0062	-0.42735
0.00625	-1.1916
0.0063	-3.1022
0.00635	-1.57372
0.0064	-1.1916
0.00645	-0.04523
0.0065	-1.1916
0.00655	-1.95584
0.0066	-1.57372
0.00665	-0.80947
0.0067	-1.1916
0.00675	-2.33796
0.0068	-0.04523
0.00685	-0.04523
0.0069	-1.57372
0.00695	-2.72008
0.007	-2.33796
0.00705	-1.1916
0.0071	-2.72008
0.00715	-2.72008
0.0072	0.33689
0.00725	2.24749
0.0073	0.33689
0.00735	-1.1916
0.0074	-3.86644
0.00745	-2.33796
0.0075	-1.95584
0.00755	-2.33796
0.0076	-0.80947
0.00765	-1.57372
0.0077	-0.42735
0.00775	-0.42735
0.0078	-1.1916
0.00785	-1.57372
0.0079	-1.95584
0.00795	-0.80947
0.008	-2.33796
0.00805	-1.57372
0.0081	-1.57372
0.00815	0.33689
0.0082	-1.1916
0.00825	-3.1022
0.0083	-1.95584
0.00835	0.33689
0.0084	-1.1916
0.00845	-4.24857
0.0085	-1.1916
0.00855	1.48325
0.0086	-3.1022
0.00865	-1.95584
0.0087	1.48325
0.00875	-0.42735
0.0088	-2.72008
0.00885	-2.72008
0.0089	-1.95584
0.00895	1.10113
0.009	-0.42735
0.00905	-2.33796
0.0091	-2.33796
0.00915	-2.72008
0.0092	2.62962
0.00925	-3.1022
0.0093	-3.1022
0.00935	-1.1916
0.0094	-1.1916
0.00945	-4.24857
0.0095	-3.1022
0.00955	-2.33796
0.0096	0.71901
0.00965	-2.72008
0.0097	-1.1916
0.00975	-1.1916
0.0098	0.71901
0.00985	-0.42735
0.0099	-1.57372
0.00995	0.33689
0.01	-0.42735
0.01005	0.33689
0.0101	-1.1916
0.01015	-4.63069
0.0102	-1.1916
0.01025	-1.1916
0.0103	-2.33796
0.01035	-1.95584
0.0104	0.33689
0.01045	-1.1916
0.0105	-0.04523
0.01055	-1.95584
0.0106	0.71901
0.01065	-1.1916
0.0107	-1.1916
0.01075	-2.33796
0.0108	-1.57372
0.01085	-2.72008
0.0109	3.01174
0.01095	-1.1916
0.011	-4.63069
0.01105	-0.80947
0.0111	-0.80947
0.01115	-2.33796
0.0112	-0.04523
0.01125	-0.04523
0.0113	-2.72008
0.01135	-1.1916
0.0114	-3.1022
0.01145	-1.57372
0.0115	-3.1022
0.01155	-1.95584
0.0116	-4.24857
0.01165	-1.57372
0.0117	-3.1022
0.01175	-1.95584
0.0118	-4.63069
0.01185	-1.57372
0.0119	0.33689
0.01195	-1.1916
0.012	-3.48432
0.01205	-1.1916
0.0121	0.33689
0.01215	-1.95584
0.0122	-1.95584
0.01225	-1.57372
0.0123	-0.42735
0.01235	-1.1916
0.0124	-1.1916
0.01245	-1.57372
0.0125	-1.1916
0.01255	-0.04523
0.0126	-1.57372
0.01265	-1.95584
0.0127	-1.57372
0.01275	-0.80947
0.0128	-0.80947
0.01285	-2.72008
0.0129	-1.95584
0.01295	-0.80947
0.013	-1.1916
0.01305	-1.95584
0.0131	-1.1916
0.01315	-0.80947
0.0132	-1.1916
0.01325	-1.1916
0.0133	-1.95584
0.01335	-0.80947
0.0134	-0.42735
0.01345	-1.57372
0.0135	-2.72008
0.01355	-1.57372
0.0136	-0.80947
0.01365	-1.1916
0.0137	-3.1022
0.01375	-1.1916
0.0138	-1.57372
0.01385	-1.57372
0.0139	-1.95584
0.01395	-0.80947
0.014	-0.80947
0.01405	-1.57372
0.0141	-1.95584
0.01415	-1.57372
0.0142	-1.57372
0.01425	-2.72008
0.0143	-0.80947
0.01435	-2.33796
0.0144	-2.72008
0.01445	-1.1916
0.0145	-1.1916
0.01455	-1.1916
0.0146	-0.80947
0.01465	-0.04523
0.0147	-1.1916
0.01475	-1.95584
0.0148	-0.80947
0.01485	-0.80947
0.0149	-1.57372
0.01495	-1.57372
0.015	-1.57372
0.01505	-1.1916
0.0151	-1.57372
0.01515	-1.95584
0.0152	-1.95584
0.01525	-1.1916
0.0153	-0.80947
0.01535	-1.1916
0.0154	-1.57372
0.01545	-1.57372
0.0155	-3.1022
0.01555	-1.57372
0.0156	-2.72008
0.01565	-3.1022
0.0157	-0.80947
0.01575	0.33689
0.0158	-0.42735
0.01585	0.71901
0.0159	0.71901
0.01595	-1.57372
0.016	-1.95584
0.01605	-1.1916
0.0161	-0.42735
0.01615	-0.04523
0.0162	-0.80947
0.01625	-1.57372
0.0163	-0.42735
0.01635	0.71901
0.0164	-1.57372
0.01645	-2.72008
0.0165	-1.1916
0.01655	0.33689
0.0166	0.71901
0.01665	-0.80947
0.0167	-1.57372
0.01675	-3.86644
0.0168	-1.1916
0.01685	1.10113
0.0169	0.33689
0.01695	0.71901
0.017	0.33689
0.01705	-1.1916
0.0171	-1.95584
0.01715	-1.1916
0.0172	-0.04523
0.01725	0.33689
0.0173	-0.42735
0.01735	1.86537
0.0174	1.48325
0.01745	-3.1022
0.0175	-2.72008
0.01755	-3.1022
0.0176	-1.1916
0.01765	-1.57372
0.0177	-2.72008
0.01775	-1.95584
0.0178	-0.80947
0.01785	-3.48432
0.0179	-1.57372
0.01795	-0.80947
0.018	-3.86644
0.01805	-0.04523
0.0181	-0.42735
0.01815	-3.1022
0.0182	-1.57372
0.01825	-1.95584
0.0183	-0.80947
0.01835	-2.72008
0.0184	-1.95584
0.01845	-1.57372
0.0185	-4.24857
0.01855	-1.57372
0.0186	-3.1022
0.01865	-1.1916
0.0187	-1.1916
0.01875	-2.33796
0.0188	-3.1022
0.01885	-0.42735
0.0189	0.71901
0.01895	-1.1916
0.019	-2.33796
0.01905	-0.42735
0.0191	-1.1916
0.01915	-3.48432
0.0192	-5.39493
0.01925	-1.95584
0.0193	-0.80947
0.01935	-1.95584
0.0194	-2.72008
0.01945	-1.1916
0.0195	-1.1916
0.01955	-3.86644
0.0196	-0.80947
0.01965	-2.33796
0.0197	-2.72008
0.01975	-0.04523
0.0198	-1.95584
0.01985	-2.33796
0.0199	1.10113
0.01995	-3.1022
0.02	-2.72008
0.02005	-3.1022
0.0201	-1.1916
0.02015	-0.04523
0.0202	-1.1916
0.02025	-2.33796
0.0203	-1.1916
0.02035	1.48325
0.0204	-1.95584
0.02045	-1.95584
0.0205	-4.24857
0.02055	-1.1916
0.0206	-0.04523
0.02065	-1.95584
0.0207	-1.57372
0.02075	-1.95584
0.0208	0.33689
0.02085	-1.95584
0.0209	-1.57372
0.02095	-1.95584
0.021	-1.57372
0.02105	-0.42735
0.0211	-3.86644
0.02115	-1.95584
0.0212	0.33689
0.02125	-1.1916
0.0213	-1.57372
0.02135	-1.1916
0.0214	-1.1916
0.02145	-1.1916
0.0215	-1.57372
0.02155	-1.95584
0.0216	-1.1916
0.02165	-0.42735
0.0217	-1.1916
0.02175	-1.95584
0.0218	-1.57372
0.02185	-0.42735
0.0219	-1.57372
0.02195	-3.48432
0.022	-1.57372
0.02205	-0.42735
0.0221	-1.57372
0.02215	-1.57372
0.0222	-1.95584
0.02225	-0.80947
0.0223	-0.80947
0.02235	-1.95584
0.0224	-0.80947
0.02245	-0.42735
0.0225	-1.57372
0.02255	-2.33796
0.0226	-0.80947
0.02265	-0.80947
0.0227	-1.95584
0.02275	-1.95584
0.0228	-1.95584
0.02285	-0.42735
0.0229	-1.57372
0.02295	-1.57372
0.023	-2.33796
0.02305	-1.1916
0.0231	-0.42735
0.02315	-1.1916
0.0232	-2.72008
0.02325	-1.95584
0.0233	-1.1916
0.02335	-1.95584
0.0234	-3.48432
0.02345	-0.80947
0.0235	-0.04523
0.02355	-1.95584
0.0236	-2.33796
0.02365	-2.33796
0.0237	-1.1916
0.02375	-1.95584
0.0238	-2.72008
0.02385	-0.42735
0.0239	-1.57372
0.02395	-1.95584
0.024	-1.57372
0.02405	-2.72008
0.0241	-3.1022
0.02415	-1.95584
0.0242	-2.33796
0.02425	-2.72008
0.0243	0.33689
0.02435	-1.57372
0.0244	-1.1916
0.02445	-2.72008
0.0245	-2.33796
0.02455	1.10113
0.0246	-4.24857
0.02465	-2.33796
0.0247	-0.42735
0.02475	-0.80947
0.0248	-1.1916
0.02485	-3.1022
0.0249	-1.95584
0.02495	-1.57372
0.025	-1.1916
0.02505	-1.1916
0.0251	-1.95584
0.02515	0.33689
0.0252	1.86537
0.02525	0.71901
0.0253	0.71901
0.02535	1.48325
0.0254	1.86537
0.02545	1.86537
0.0255	1.48325
0.02555	0.33689
0.0256	-0.80947
0.02565	-0.80947
0.0257	-1.57372
0.02575	-2.33796
0.0258	-2.72008
0.02585	-0.42735
0.0259	-3.1022
0.02595	-2.72008
0.026	-0.42735
0.02605	-1.1916
0.0261	-2.72008
0.02615	-2.72008
0.0262	-1.95584
0.02625	-0.04523
0.0263	-1.95584
0.02635	-1.95584
0.0264	-2.72008
0.02645	-0.80947
0.0265	-0.42735
0.02655	-1.95584
0.0266	-2.33796
0.02665	-0.80947
0.0267	-0.80947
0.02675	-1.95584
0.0268	-1.1916
0.02685	1.86537
0.0269	0.33689
0.02695	-4.63069
0.027	-3.86644
0.02705	-3.1022
0.0271	-0.42735
0.02715	-0.42735
0.0272	-2.72008
0.02725	1.48325
0.0273	-3.1022
0.02735	-1.57372
0.0274	-2.72008
0.02745	-1.1916
0.0275	-0.80947
0.02755	-2.72008
0.0276	-2.33796
0.02765	-2.72008
0.0277	-1.1916
0.02775	-0.80947
0.0278	-1.95584
0.02785	-1.95584
0.0279	-1.57372
0.02795	-1.95584
0.028	-1.95584
0.02805	-4.63069
0.0281	-4.63069
0.02815	-0.04523
0.0282	-2.33796
0.02825	-3.86644
0.0283	-2.33796
0.02835	-1.57372
0.0284	-1.57372
0.02845	-3.86644
0.0285	-1.95584
0.02855	-0.04523
0.0286	-2.72008
0.02865	-3.86644
0.0287	-3.1022
0.02875	-0.80947
0.0288	-0.80947
0.02885	-1.57372
0.0289	-3.86644
0.02895	-1.1916
0.029	-1.1916
0.02905	-1.57372
0.0291	-1.57372
0.02915	-1.57372
0.0292	-0.80947
0.02925	-1.1916
0.0293	-3.48432
0.02935	-1.1916
0.0294	-0.80947
0.02945	-1.95584
0.0295	-2.72008
0.02955	-1.1916
0.0296	-0.42735
0.02965	-1.95584
0.0297	-1.57372
0.02975	-2.33796
0.0298	-1.57372
0.02985	-1.1916
0.0299	-1.57372
0.02995	-3.48432
0.03	-1.95584
0.03005	-0.80947
0.0301	-1.57372
0.03015	-1.95584
0.0302	-1.95584
0.03025	-1.1916
0.0303	-1.57372
0.03035	-2.33796
0.0304	-1.1916
0.03045	-0.42735
0.0305	-1.95584
0.03055	-2.33796
0.0306	-0.80947
0.03065	-0.80947
0.0307	-1.95584
0.03075	-2.33796
0.0308	-3.1022
0.03085	-2.33796
0.0309	-1.1916
0.03095	-1.95584
0.031	-2.33796
0.03105	-1.1916
0.0311	-0.42735
0.03115	-0.80947
0.0312	-1.57372
0.03125	-2.72008
0.0313	-1.57372
0.03135	-1.1916
0.0314	-1.95584
0.03145	-3.1022
0.0315	-1.57372
0.03155	-0.42735
0.0316	-2.72008
0.03165	-1.95584
0.0317	-2.33796
0.03175	-1.1916
0.0318	-0.80947
0.03185	-3.1022
0.0319	-0.80947
0.03195	-0.80947
0.032	-1.1916
0.03205	-3.1022
0.0321	-1.57372
0.03215	0.33689
0.0322	-1.95584
0.03225	-2.72008
0.0323	-0.42735
0.03235	4.1581
0.0324	0.33689
0.03245	0.33689
0.0325	1.48325
0.03255	1.48325
0.0326	-1.95584
0.03265	-3.1022
0.0327	0.33689
0.03275	0.71901
0.0328	-0.42735
0.03285	-0.80947
0.0329	-2.33796
0.03295	-1.1916
0.033	-0.80947
0.03305	0.33689
0.0331	-1.57372
0.03315	-0.42735
0.0332	-0.80947
0.03325	-1.1916
0.0333	-4.63069
0.03335	-1.95584
0.0334	1.10113
0.03345	-1.57372
0.0335	-2.72008
0.03355	0.71901
0.0336	-1.1916
0.03365	1.48325
0.0337	-1.95584
0.03375	-1.57372
0.0338	-0.80947
0.03385	-2.33796
0.0339	-1.1916
0.03395	-0.04523
0.034	-2.72008
0.03405	-1.1916
0.0341	-3.48432
0.03415	-3.1022
0.0342	1.10113
0.03425	-0.04523
0.0343	-1.95584
0.03435	-1.57372
0.0344	-1.95584
0.03445	-1.57372
0.0345	0.33689
0.03455	-1.95584
0.0346	-3.1022
0.03465	-0.42735
0.0347	-1.1916
0.03475	-1.57372
0.0348	0.71901
0.03485	-2.33796
0.0349	-3.1022
0.03495	-1.95584
0.035	-3.1022
0.03505	0.33689
0.0351	0.71901
0.03515	-1.1916
0.0352	-1.95584
0.03525	-0.80947
0.0353	-0.04523
0.03535	-2.72008
0.0354	-1.95584
0.03545	-3.1022
0.0355	-1.1916
0.03555	-1.95584
0.0356	-2.72008
0.03565	-1.1916
0.0357	1.48325
0.03575	1.10113
0.0358	-3.48432
0.03585	-3.1022
0.0359	-2.72008
0.03595	-1.57372
0.036	-2.72008
0.03605	-2.33796
0.0361	-1.57372
0.03615	-0.42735
0.0362	-1.1916
0.03625	-0.80947
0.0363	-3.1022
0.03635	1.48325
0.0364	-1.95584
0.03645	-2.33796
0.0365	-1.57372
0.03655	1.86537
0.0366	-3.86644
0.03665	-1.95584
0.0367	-2.33796
0.03675	-1.1916
0.0368	-0.04523
0.03685	-1.57372
0.0369	-1.95584
0.03695	-1.1916
0.037	-3.1022
0.03705	-0.80947
0.0371	-1.95584
0.03715	-1.95584
0.0372	-0.80947
0.03725	-1.1916
0.0373	-1.57372
0.03735	-1.1916
0.0374	-0.80947
0.03745	-1.57372
0.0375	-2.33796
0.03755	-2.33796
0.0376	-0.80947
0.03765	-1.57372
0.0377	-3.86644
0.03775	-3.1022
0.0378	-1.95584
0.03785	-1.57372
0.0379	-2.72008
0.03795	-3.1022
0.038	-1.95584
0.03805	-0.04523
0.0381	-1.57372
0.03815	-2.72008
0.0382	-0.80947
0.03825	-1.1916
0.0383	-1.57372
0.03835	-2.33796
0.0384	-0.80947
0.03845	-0.42735
0.0385	-1.1916
0.03855	-2.33796
0.0386	-2.33796
0.03865	-0.80947
0.0387	-1.1916
0.03875	-1.1916
0.0388	-1.95584
0.03885	-2.33796
0.0389	-1.1916
0.03895	-2.33796
0.039	-2.72008
0.03905	-1.95584
0.0391	-1.1916
0.03915	-2.72008
0.0392	-3.1022
0.03925	-2.72008
0.0393	-0.42735
0.03935	-0.80947
0.0394	-1.95584
0.03945	-1.1916
0.0395	-0.42735
0.03955	-0.80947
0.0396	-1.57372
0.03965	-1.1916
0.0397	-1.95584
0.03975	-1.57372
0.0398	-1.57372
0.03985	-1.1916
0.0399	-1.1916
0.03995	-0.80947
0.04	-1.1916
0.04005	-2.72008
0.0401	-1.1916
0.04015	-0.80947
0.0402	-1.95584
0.04025	-2.33796
0.0403	-1.1916
0.04035	-0.80947
0.0404	-1.95584
0.04045	-2.33796
0.0405	-0.04523
0.04055	-1.57372
0.0406	-0.80947
0.04065	-0.80947
0.0407	-2.33796
0.04075	-1.95584
0.0408	-3.1022
0.04085	-5.39493
0.0409	2.24749
0.04095	-0.42735
0.041	1.86537
0.04105	-1.95584
0.0411	-1.1916
0.04115	-1.95584
0.0412	1.10113
0.04125	1.10113
0.0413	-3.1022
0.04135	-1.95584
0.0414	2.62962
0.04145	-0.80947
0.0415	-1.57372
0.04155	-1.1916
0.0416	1.10113
0.04165	-1.1916
0.0417	-1.95584
0.04175	-1.57372
0.0418	1.10113
0.04185	-1.95584
0.0419	-1.57372
0.04195	-4.63069
0.042	-1.1916
0.04205	-1.1916
0.0421	-0.42735
0.04215	-1.95584
0.0422	-0.42735
0.04225	-0.42735
0.0423	-1.1916
0.04235	-5.01281
0.0424	-1.57372
0.04245	-2.33796
0.0425	-1.1916
0.04255	-1.95584
0.0426	-5.01281
0.04265	-2.33796
0.0427	-0.04523
0.04275	-1.57372
0.0428	-3.48432
0.04285	-1.95584
0.0429	1.10113
0.04295	-4.24857
0.043	-1.57372
0.04305	1.10113
0.0431	-1.57372
0.04315	-3.1022
0.0432	-1.57372
0.04325	-2.33796
0.0433	-0.80947
0.04335	-0.04523
0.0434	-1.57372
0.04345	-1.57372
0.0435	-0.80947
0.04355	-3.86644
0.0436	-3.1022
0.04365	-4.24857
0.0437	-1.1916
0.04375	-2.33796
0.0438	-1.95584
0.04385	-0.04523
0.0439	-0.80947
0.04395	-2.33796
0.044	-1.57372
0.04405	-1.57372
0.0441	-1.57372
0.04415	1.10113
0.0442	-2.33796
0.04425	-4.24857
0.0443	-0.80947
0.04435	-3.48432
0.0444	-1.95584
0.04445	-5.01281
0.0445	-2.72008
0.04455	-3.48432
0.0446	-2.72008
0.04465	-4.24857
0.0447	-1.1916
0.04475	-3.48432
0.0448	-1.95584
0.04485	0.33689
0.0449	-0.80947
0.04495	-1.1916
0.045	-1.95584
0.04505	-3.48432
0.0451	-1.57372
0.04515	-2.72008
0.0452	-1.1916
0.04525	-0.80947
0.0453	-2.72008
0.04535	-0.80947
0.0454	-1.1916
0.04545	-1.1916
0.0455	-3.1022
0.04555	-1.57372
0.0456	-1.1916
0.04565	-0.04523
0.0457	-3.1022
0.04575	-0.80947
0.0458	-0.80947
0.04585	-1.95584
0.0459	-2.72008
0.04595	-1.1916
0.046	-1.95584
0.04605	-2.72008
0.0461	-3.1022
0.04615	-1.95584
0.0462	-0.04523
0.04625	-1.1916
0.0463	-1.95584
0.04635	-1.1916
0.0464	-1.57372
0.04645	-0.04523
0.0465	-1.1916
0.04655	-1.95584
0.0466	-1.57372
0.04665	-0.42735
0.0467	-1.57372
0.04675	-3.1022
0.0468	-1.57372
0.04685	-1.1916
0.0469	-1.57372
0.04695	-1.95584
0.047	-1.1916
0.04705	-0.04523
0.0471	-2.33796
0.04715	-1.95584
0.0472	-1.1916
0.04725	-1.57372
0.0473	-1.1916
0.04735	-3.1022
0.0474	-1.57372
0.04745	-0.80947
0.0475	-1.1916
0.04755	-1.1916
0.0476	-1.1916
0.04765	-1.1916
0.0477	-0.80947
0.04775	-0.80947
0.0478	-1.95584
0.04785	-1.57372
0.0479	-1.1916
0.04795	-1.1916
0.048	-2.33796
0.04805	-1.95584
0.0481	-0.80947
0.04815	-1.57372
0.0482	-1.95584
0.04825	-2.72008
0.0483	-1.1916
0.04835	-0.80947
0.0484	-1.57372
0.04845	-2.33796
0.0485	-1.1916
0.04855	-1.1916
0.0486	-1.57372
0.04865	-1.95584
0.0487	-2.72008
0.04875	-0.04523
0.0488	1.48325
0.04885	-1.57372
0.0489	-2.33796
0.04895	-1.1916
0.049	-0.04523
0.04905	-1.57372
0.0491	-0.80947
0.04915	2.24749
0.0492	1.48325
0.04925	-1.1916
0.0493	-2.33796
0.04935	-0.42735
0.0494	1.86537
0.04945	-0.80947
0.0495	-5.01281
0.04955	-0.80947
0.0496	1.86537
0.04965	-0.42735
0.0497	-1.57372
0.04975	-0.80947
0.0498	0.33689
0.04985	-1.1916
0.0499	-1.57372
0.04995	-2.72008
0.05	0.33689
0.05005	-1.1916
0.0501	-2.33796
0.05015	-0.42735
0.0502	-0.42735
0.05025	-0.04523
0.0503	0.33689
0.05035	-1.57372
0.0504	0.71901
0.05045	0.71901
0.0505	-3.1022
0.05055	-2.33796
0.0506	-0.42735
0.05065	-0.04523
0.0507	-1.1916
0.05075	-3.1022
0.0508	-3.48432
0.05085	-3.1022
0.0509	-1.1916
0.05095	-2.33796
0.051	-2.33796
0.05105	-1.57372
0.0511	-1.57372
0.05115	-0.80947
0.0512	-2.33796
0.05125	-0.42735
0.0513	-1.57372
0.05135	-1.57372
0.0514	-3.1022
0.05145	0.33689
0.0515	-2.33796
0.05155	-1.57372
0.0516	0.33689
0.05165	-1.57372
0.0517	-0.42735
0.05175	-3.1022
0.0518	-2.72008
0.05185	-1.1916
0.0519	-1.1916
0.05195	-1.57372
0.052	-0.04523
0.05205	-0.80947
0.0521	-0.42735
0.05215	-1.57372
0.0522	-2.72008
0.05225	-1.95584
0.0523	-0.42735
0.05235	0.33689
0.0524	0.33689
0.05245	-3.48432
0.0525	-2.72008
0.05255	-3.86644
0.0526	-1.1916
0.05265	-5.01281
0.0527	-0.80947
0.05275	-3.1022
0.0528	-0.42735
0.05285	-5.01281
0.0529	-0.80947
0.05295	-3.48432
0.053	-3.1022
0.05305	-2.72008
0.0531	1.48325
0.05315	0.33689
0.0532	-0.80947
0.05325	-2.33796
0.0533	-3.86644
0.05335	-0.04523
0.0534	-0.80947
0.05345	-2.72008
0.0535	-2.72008
0.05355	-1.57372
0.0536	-1.57372
0.05365	-1.1916
0.0537	-3.1022
0.05375	-1.57372
0.0538	-1.1916
0.05385	-1.57372
0.0539	-1.95584
0.05395	-1.1916
0.054	-1.57372
0.05405	-0.42735
0.0541	-1.1916
0.05415	-1.57372
0.0542	-1.57372
0.05425	-1.95584
0.0543	-1.57372
0.05435	-3.1022
0.0544	-1.57372
0.05445	-0.80947
0.0545	-1.57372
0.05455	-1.95584
0.0546	-3.1022
0.05465	-0.04523
0.0547	-1.95584
0.05475	-1.95584
0.0548	-1.57372
0.05485	0.33689
0.0549	-1.95584
0.05495	-3.1022
0.055	-1.1916
0.05505	-1.1916
0.0551	-2.33796
0.05515	-3.1022
0.0552	-1.57372
0.05525	-0.80947
0.0553	-1.95584
0.05535	-3.1022
0.0554	-1.57372
0.05545	-0.04523
0.0555	-1.95584
0.05555	-1.57372
0.0556	-2.72008
0.05565	-0.80947
0.0557	-0.80947
0.05575	-1.95584
0.0558	-3.48432
0.05585	-1.57372
0.0559	-1.1916
0.05595	-1.57372
0.056	-1.57372
0.05605	-0.80947
0.0561	-1.1916
0.05615	-0.42735
0.0562	-1.1916
0.05625	-1.95584
0.0563	-1.57372
0.05635	-0.04523
0.0564	-1.95584
0.05645	-2.72008
0.0565	-1.57372
0.05655	0.33689
0.0566	-1.95584
0.05665	-2.72008
0.0567	-1.95584
0.05675	-1.57372
0.0568	-1.57372
0.05685	-2.72008
0.0569	-1.95584
0.05695	-0.80947
0.057	-0.80947
0.05705	-3.1022
0.0571	-1.95584
0.05715	-2.33796
0.0572	-1.1916
0.05725	-1.57372
0.0573	-1.57372
0.05735	-2.33796
0.0574	-2.72008
0.05745	-5.77705
0.0575	-2.72008
0.05755	-3.48432
0.0576	0.33689
0.05765	0.71901
0.0577	-2.72008
0.05775	-2.33796
0.0578	-0.80947
0.05785	-3.1022
0.0579	-2.33796
0.05795	0.71901
0.058	-1.1916
0.05805	-1.1916
0.0581	-1.95584
0.05815	-3.1022
0.0582	-1.1916
0.05825	-1.95584
0.0583	-1.95584
0.05835	-1.57372
0.0584	-2.33796
0.05845	1.48325
0.0585	-0.80947
0.05855	-3.48432
0.0586	-1.57372
0.05865	-0.42735
0.0587	-1.57372
0.05875	-1.57372
0.0588	-1.57372
0.05885	-0.04523
0.0589	1.48325
0.05895	-4.24857
0.059	-1.57372
0.05905	-0.42735
0.0591	-0.42735
0.05915	-3.1022
0.0592	-3.1022
0.05925	1.86537
0.0593	-2.33796
0.05935	-2.72008
0.0594	-1.57372
0.05945	-3.86644
0.0595	1.86537
0.05955	-1.1916
0.0596	-1.95584
0.05965	-1.95584
0.0597	-0.42735
0.05975	-3.1022
0.0598	-1.95584
0.05985	-1.95584
0.0599	-1.57372
0.05995	-2.33796
0.06	-0.04523
0.06005	-0.80947
0.0601	0.33689
0.06015	-1.1916
0.0602	-0.42735
0.06025	-3.86644
0.0603	-1.1916
0.06035	-1.1916
0.0604	-0.42735
0.06045	-1.95584
0.0605	-1.1916
0.06055	0.71901
0.0606	1.10113
0.06065	-3.48432
0.0607	-0.04523
0.06075	-1.1916
0.0608	-0.42735
0.06085	-2.33796
0.0609	1.48325
0.06095	-2.72008
0.061	-1.1916
0.06105	-1.1916
0.0611	-1.57372
0.06115	-3.48432
0.0612	-0.80947
0.06125	0.33689
0.0613	-3.86644
0.06135	-1.57372
0.0614	-0.04523
0.06145	-1.95584
0.0615	-3.1022
0.06155	-1.57372
0.0616	0.71901
0.06165	-1.1916
0.0617	-2.72008
0.06175	-1.1916
0.0618	-1.95584
0.06185	-1.57372
0.0619	-3.1022
0.06195	-1.95584
0.062	-1.1916
0.06205	-1.1916
0.0621	-1.1916
0.06215	-1.95584
0.0622	-1.57372
0.06225	-0.80947
0.0623	-0.04523
0.06235	-3.1022
0.0624	-1.1916
0.06245	-1.95584
0.0625	-3.1022
0.06255	-1.1916
0.0626	1.48325
0.06265	-0.04523
0.0627	-0.04523
0.06275	-2.33796
0.0628	-0.42735
0.06285	-0.42735
0.0629	-0.04523
0.06295	-2.33796
0.063	-1.1916
0.06305	-0.80947
0.0631	-0.80947
0.06315	-1.95584
0.0632	-1.1916
0.06325	-1.1916
0.0633	-2.33796
0.06335	-1.57372
0.0634	-2.72008
0.06345	-1.1916
0.0635	-1.57372
0.06355	-0.80947
0.0636	-2.33796
0.06365	-1.57372
0.0637	-0.80947
0.06375	-0.80947
0.0638	-2.72008
0.06385	-1.57372
0.0639	-2.72008
0.06395	-0.42735
0.064	-2.72008
0.06405	-1.57372
0.0641	-0.80947
0.06415	-1.95584
0.0642	-2.33796
0.06425	-1.57372
0.0643	-0.42735
0.06435	-1.57372
0.0644	-2.72008
0.06445	-1.1916
0.0645	-0.80947
0.06455	-0.80947
0.0646	-2.72008
0.06465	-1.1916
0.0647	-0.80947
0.06475	-1.57372
0.0648	-2.33796
0.06485	-3.1022
0.0649	-2.33796
0.06495	-1.1916
0.065	-1.57372
0.06505	-3.1022
0.0651	-1.57372
0.06515	-0.42735
0.0652	-2.72008
0.06525	-1.57372
0.0653	-1.1916
0.06535	-1.95584
0.0654	-1.57372
0.06545	-1.95584
0.0655	-1.95584
0.06555	-0.04523
0.0656	-1.1916
0.06565	-1.57372
0.0657	-1.1916
0.06575	1.10113
0.0658	1.86537
0.06585	1.48325
0.0659	0.33689
0.06595	-0.80947
0.066	1.86537
0.06605	-2.33796
0.0661	-3.48432
0.06615	-4.24857
0.0662	0.33689
0.06625	-0.80947
0.0663	-2.72008
0.06635	1.10113
0.0664	-0.80947
0.06645	1.10113
0.0665	-2.72008
0.06655	0.33689
0.0666	-1.95584
0.06665	-0.04523
0.0667	-1.1916
0.06675	-4.63069
0.0668	-1.57372
0.06685	-0.80947
0.0669	1.48325
0.06695	-2.33796
0.067	-0.80947
0.06705	-0.04523
0.0671	-4.24857
0.06715	-1.57372
0.0672	-1.1916
0.06725	-0.04523
0.0673	-0.04523
0.06735	-1.1916
0.0674	-1.57372
0.06745	-1.1916
0.0675	-1.1916
0.06755	-1.1916
0.0676	-4.24857
0.06765	-1.1916
0.0677	0.33689
0.06775	1.48325
0.0678	0.33689
0.06785	-3.1022
0.0679	0.33689
0.06795	2.24749
0.068	-1.1916
0.06805	-0.04523
0.0681	-0.80947
0.06815	-1.95584
0.0682	-2.33796
0.06825	1.10113
0.0683	-3.1022
0.06835	-2.33796
0.0684	-1.57372
0.06845	-1.95584
0.0685	-0.42735
0.06855	-3.1022
0.0686	-1.57372
0.06865	0.33689
0.0687	-0.04523
0.06875	-0.04523
0.0688	-2.33796
0.06885	-1.95584
0.0689	-1.1916
0.06895	1.10113
0.069	-0.80947
0.06905	-3.1022
0.0691	-1.95584
0.06915	-2.33796
0.0692	-0.04523
0.06925	-2.33796
0.0693	-0.80947
0.06935	-1.57372
0.0694	-1.57372
0.06945	-2.33796
0.0695	-2.72008
0.06955	-0.80947
0.0696	-0.80947
0.06965	0.33689
0.0697	-2.33796
0.06975	-2.72008
0.0698	-0.80947
0.06985	-3.1022
0.0699	-1.57372
0.06995	-1.1916
0.07	-1.1916
0.07005	-1.1916
0.0701	-1.1916
0.07015	-2.33796
0.0702	0.33689
0.07025	-3.86644
0.0703	-1.57372
0.07035	-0.80947
0.0704	-0.80947
0.07045	-1.1916
0.0705	-2.72008
0.07055	-0.80947
0.0706	-0.42735
0.07065	-2.33796
0.0707	-2.33796
0.07075	-1.1916
0.0708	-0.42735
0.07085	0.33689
0.0709	-0.80947
0.07095	-1.1916
0.071	-0.80947
0.07105	0.71901
0.0711	-0.80947
0.07115	-1.57372
0.0712	-0.80947
0.07125	-0.42735
0.0713	-1.1916
0.07135	-1.95584
0.0714	-1.1916
0.07145	-0.80947
0.0715	-1.1916
0.07155	-2.72008
0.0716	-1.1916
0.07165	0.33689
0.0717	-1.57372
0.07175	-3.1022
0.0718	-1.1916
0.07185	-1.1916
0.0719	-1.1916
0.07195	-1.95584
0.072	-2.72008
0.07205	-1.57372
0.0721	-0.80947
0.07215	-0.80947
0.0722	-1.95584
0.07225	-1.57372
0.0723	-0.80947
0.07235	-1.1916
0.0724	-1.95584
0.07245	-0.80947
0.0725	0.33689
0.07255	-0.80947
0.0726	-1.95584
0.07265	-1.57372
0.0727	-1.1916
0.07275	-0.42735
0.0728	-1.1916
0.07285	-2.72008
0.0729	-0.80947
0.07295	-1.1916
0.073	-1.57372
0.07305	-2.72008
0.0731	-1.1916
0.07315	-0.42735
0.0732	-1.1916
0.07325	-2.33796
0.0733	-1.57372
0.07335	-0.80947
0.0734	-1.57372
0.07345	-3.1022
0.0735	-0.80947
0.07355	-0.04523
0.0736	-1.1916
0.07365	-2.33796
0.0737	-2.33796
0.07375	-1.1916
0.0738	-0.80947
0.07385	-2.33796
0.0739	-3.86644
0.07395	-2.33796
0.074	-2.72008
0.07405	-1.95584
0.0741	-5.01281
0.07415	-3.1022
0.0742	0.33689
0.07425	-0.80947
0.0743	-4.24857
0.07435	-1.1916
0.0744	0.71901
0.07445	-1.57372
0.0745	-2.33796
0.07455	-3.1022
0.0746	-0.04523
0.07465	-1.57372
0.0747	-1.1916
0.07475	-1.1916
0.0748	-1.57372
0.07485	-1.1916
0.0749	-1.95584
0.07495	-3.48432
0.075	-1.57372
0.07505	-1.1916
0.0751	-2.72008
0.07515	-2.72008
0.0752	-1.57372
0.07525	-0.80947
0.0753	-1.1916
0.07535	-1.95584
0.0754	-1.1916
0.07545	-0.42735
0.0755	-2.72008
0.07555	-2.33796
0.0756	-3.1022
0.07565	-0.42735
0.0757	-1.57372
0.07575	-1.57372
0.0758	-0.42735
0.07585	-1.1916
0.0759	-1.95584
0.07595	-1.95584
0.076	-1.1916
0.07605	-1.95584
0.0761	0.71901
0.07615	-1.95584
0.0762	-3.86644
0.07625	-0.80947
0.0763	-3.86644
0.07635	-1.95584
0.0764	-4.63069
0.07645	-2.72008
0.0765	-3.48432
0.07655	-3.1022
0.0766	-5.77705
0.07665	-1.1916
0.0767	-3.1022
0.07675	-0.80947
0.0768	0.33689
0.07685	-1.57372
0.0769	-1.95584
0.07695	-2.72008
0.077	-3.1022
0.07705	-1.95584
0.0771	-1.1916
0.07715	-1.57372
0.0772	-1.1916
0.07725	-3.1022
0.0773	-0.42735
0.07735	-1.1916
0.0774	-1.57372
0.07745	-1.1916
0.0775	-1.57372
0.07755	1.86537
0.0776	-3.86644
0.07765	-1.95584
0.0777	-3.1022
0.07775	-0.42735
0.0778	0.33689
0.07785	-2.33796
0.0779	-1.57372
0.07795	-0.04523
0.078	2.24749
0.07805	-1.57372
0.0781	-0.42735
0.07815	-0.42735
0.0782	-0.04523
0.07825	-3.48432
0.0783	-2.72008
0.07835	1.48325
0.0784	-0.80947
0.07845	-1.57372
0.0785	-2.33796
0.07855	-0.80947
0.0786	-1.1916
0.07865	-2.72008
0.0787	-1.57372
0.07875	-0.80947
0.0788	0.33689
0.07885	-1.95584
0.0789	-2.33796
0.07895	-2.33796
0.079	-1.57372
0.07905	-0.80947
0.0791	-1.1916
0.07915	-2.33796
0.0792	-2.33796
0.07925	-0.04523
0.0793	-1.95584
0.07935	-2.72008
0.0794	-1.57372
0.07945	-0.80947
0.0795	-1.57372
0.07955	-1.95584
0.0796	-0.80947
0.07965	-1.57372
0.0797	-1.1916
0.07975	-2.33796
0.0798	-2.72008
0.07985	-1.1916
0.0799	-1.1916
0.07995	-1.57372
0.08	-1.57372
0.08005	-1.1916
0.0801	-0.42735
0.08015	-1.1916
0.0802	-2.72008
0.08025	-0.80947
0.0803	-0.80947
0.08035	-1.95584
0.0804	-2.72008
0.08045	-1.1916
0.0805	-0.80947
0.08055	-1.57372
0.0806	-1.57372
0.08065	-1.95584
0.0807	-0.80947
0.08075	-0.04523
0.0808	-2.33796
0.08085	-1.57372
0.0809	-0.42735
0.08095	-1.1916
0.081	-1.95584
0.08105	-1.57372
0.0811	-0.80947
0.08115	-1.57372
0.0812	-1.57372
0.08125	-1.1916
0.0813	-0.80947
0.08135	-0.42735
0.0814	-1.95584
0.08145	-1.57372
0.0815	-0.80947
0.08155	-0.04523
0.0816	-1.1916
0.08165	-1.95584
0.0817	-1.1916
0.08175	-0.04523
0.0818	-1.57372
0.08185	-1.95584
0.0819	-1.95584
0.08195	-0.80947
0.082	-1.1916
0.08205	-2.72008
0.0821	-0.80947
0.08215	-0.42735
0.0822	0.33689
0.08225	-2.72008
0.0823	-0.04523
0.08235	0.71901
0.0824	-0.04523
0.08245	0.33689
0.0825	1.48325
0.08255	1.48325
0.0826	-2.72008
0.08265	-4.63069
0.0827	-1.1916
0.08275	-0.42735
0.0828	-0.04523
0.08285	-1.95584
0.0829	-2.33796
0.08295	1.86537
0.083	0.33689
0.08305	-1.57372
0.0831	-1.95584
0.08315	-0.80947
0.0832	-0.42735
0.08325	-1.1916
0.0833	-2.72008
0.08335	-4.24857
0.0834	-1.1916
0.08345	-0.80947
0.0835	-1.57372
0.08355	-0.80947
0.0836	-3.1022
0.08365	-2.33796
0.0837	-0.04523
0.08375	-2.33796
0.0838	-3.1022
0.08385	3.01174
0.0839	-2.33796
0.08395	-3.48432
0.084	-1.1916
0.08405	-0.04523
0.0841	-0.80947
0.08415	-1.57372
0.0842	-0.80947
0.08425	-2.33796
0.0843	-1.1916
0.08435	-0.42735
0.0844	1.10113
0.08445	0.71901
0.0845	-1.1916
0.08455	-2.72008
0.0846	-4.63069
0.08465	-1.95584
0.0847	-3.86644
0.08475	-3.86644
0.0848	-2.72008
0.08485	-2.72008
0.0849	-1.1916
0.08495	0.33689
0.085	-0.04523
0.08505	-0.80947
0.0851	-1.1916
0.08515	-2.33796
0.0852	-3.1022
0.08525	-0.04523
0.0853	-0.04523
0.08535	-2.33796
0.0854	-2.33796
0.08545	-2.72008
0.0855	-0.42735
0.08555	0.33689
0.0856	-1.57372
0.08565	-1.1916
0.0857	-1.1916
0.08575	-0.04523
0.0858	-1.1916
0.08585	-3.48432
0.0859	-1.95584
0.08595	0.33689
0.086	-1.1916
0.08605	-4.24857
0.0861	-1.1916
0.08615	0.71901
0.0862	-2.72008
0.08625	-3.1022
0.0863	0.33689
0.08635	-0.04523
0.0864	-0.42735
0.08645	-2.72008
0.0865	-4.24857
0.08655	1.86537
0.0866	-1.95584
0.08665	-1.1916
0.0867	-1.1916
0.08675	-1.1916
0.0868	-1.57372
0.08685	-0.04523
0.0869	-0.80947
0.08695	-0.80947
0.087	-1.1916
0.08705	-1.1916
0.0871	-1.57372
0.08715	-0.80947
0.0872	-0.80947
0.08725	-0.04523
0.0873	-2.33796
0.08735	-1.1916
0.0874	-0.04523
0.08745	-0.80947
0.0875	-2.33796
0.08755	-1.1916
0.0876	-1.1916
0.08765	-1.1916
0.0877	-1.57372
0.08775	-1.1916
0.0878	-0.42735
0.08785	-0.80947
0.0879	-2.72008
0.08795	-0.80947
0.088	-1.1916
0.08805	-1.1916
0.0881	-3.1022
0.08815	-1.57372
0.0882	-0.04523
0.08825	-2.33796
0.0883	-1.57372
0.08835	-1.57372
0.0884	-1.57372
0.08845	-1.57372
0.0885	-1.1916
0.08855	-1.57372
0.0886	-1.95584
0.08865	-0.42735
0.0887	-1.57372
0.08875	-1.95584
0.0888	-0.80947
0.08885	-0.42735
0.0889	-1.1916
0.08895	-2.33796
0.089	-2.72008
0.08905	-0.42735
0.0891	-1.95584
0.08915	-1.1916
0.0892	-1.57372
0.08925	-1.1916
0.0893	0.33689
0.08935	-1.1916
0.0894	-1.95584
0.08945	-1.1916
0.0895	-1.1916
0.08955	-1.57372
0.0896	-1.57372
0.08965	-1.57372
0.0897	-1.1916
0.08975	-1.1916
0.0898	-2.72008
0.08985	-1.1916
0.0899	-0.42735
0.08995	-1.57372
0.09	-1.95584
0.09005	-1.1916
0.0901	-0.42735
0.09015	-1.1916
0.0902	-2.33796
0.09025	-1.1916
0.0903	-0.42735
0.09035	-1.1916
0.0904	-1.57372
0.09045	-2.33796
0.0905	-0.42735
0.09055	-0.80947
0.0906	-1.1916
0.09065	-3.48432
0.0907	-1.57372
0.09075	-1.57372
0.0908	-3.1022
0.09085	-0.04523
0.0909	0.71901
0.09095	-2.33796
0.091	-1.57372
0.09105	-1.1916
0.0911	-1.95584
0.09115	-3.1022
0.0912	1.10113
0.09125	-3.1022
0.0913	-0.80947
0.09135	-0.80947
0.0914	-0.04523
0.09145	-2.33796
0.0915	-1.57372
0.09155	-1.95584
0.0916	-1.57372
0.09165	-4.24857
0.0917	-5.39493
0.09175	-1.95584
0.0918	-2.72008
0.09185	1.10113
0.0919	-1.95584
0.09195	-1.1916
0.092	-1.1916
0.09205	-3.1022
0.0921	-1.1916
0.09215	-0.80947
0.0922	1.10113
0.09225	-1.1916
0.0923	-1.95584
0.09235	-1.57372
0.0924	-3.86644
0.09245	-1.95584
0.0925	-4.24857
0.09255	-1.57372
0.0926	2.24749
0.09265	-1.1916
0.0927	-1.95584
0.09275	-1.95584
0.0928	-0.80947
0.09285	-0.42735
0.0929	-5.01281
0.09295	-2.33796
0.093	-1.1916
0.09305	-1.1916
0.0931	-1.1916
0.09315	-1.95584
0.0932	-0.04523
0.09325	0.33689
0.0933	-3.48432
0.09335	-3.86644
0.0934	-0.42735
0.09345	0.33689
0.0935	-1.57372
0.09355	-2.72008
0.0936	-1.1916
0.09365	-0.80947
0.0937	-2.72008
0.09375	-3.1022
0.0938	-1.1916
0.09385	-1.57372
0.0939	-1.1916
0.09395	-2.33796
0.094	-0.80947
0.09405	1.10113
0.0941	-1.1916
0.09415	-3.86644
0.0942	-1.1916
0.09425	1.86537
0.0943	-2.72008
0.09435	-4.63069
0.0944	-2.33796
0.09445	-1.57372
0.0945	-0.04523
0.09455	0.71901
0.0946	0.33689
0.09465	0.71901
0.0947	-0.80947
0.09475	-1.1916
0.0948	-0.80947
0.09485	0.71901
0.0949	0.33689
0.09495	0.33689
0.095	0.71901
0.09505	-1.57372
0.0951	-2.72008
0.09515	-5.01281
0.0952	-1.57372
0.09525	-0.42735
0.0953	-0.80947
0.09535	-1.95584
0.0954	-3.1022
0.09545	-2.72008
0.0955	-0.80947
0.09555	-1.1916
0.0956	-3.1022
0.09565	-1.57372
0.0957	-0.42735
0.09575	-1.1916
0.0958	-3.86644
0.09585	1.10113
0.0959	-1.1916
0.09595	-1.95584
0.096	-2.33796
0.09605	-2.72008
0.0961	-0.04523
0.09615	-1.1916
0.0962	-1.57372
0.09625	-1.57372
0.0963	-0.80947
0.09635	-0.80947
0.0964	-2.72008
0.09645	-2.33796
0.0965	-0.80947
0.09655	-1.57372
0.0966	-3.1022
0.09665	-2.33796
0.0967	-0.80947
0.09675	-0.80947
0.0968	-0.80947
0.09685	-1.57372
0.0969	-1.1916
0.09695	-0.42735
0.097	-1.1916
0.09705	-0.04523
0.0971	-1.57372
0.09715	-0.04523
0.0972	-1.1916
0.09725	-2.72008
0.0973	-0.42735
0.09735	-0.80947
0.0974	-1.1916
0.09745	-2.33796
0.0975	-1.57372
0.09755	-1.1916
0.0976	-1.1916
0.09765	-3.1022
0.0977	-2.72008
0.09775	-1.1916
0.0978	-0.80947
0.09785	-1.95584
0.0979	-2.33796
0.09795	-1.1916
0.098	-0.80947
0.09805	-2.33796
0.0981	-2.72008
0.09815	-1.1916
0.0982	-1.1916
0.09825	-2.33796
0.0983	-1.57372
0.09835	-1.1916
0.0984	-0.04523
0.09845	-1.57372
0.0985	-1.95584
0.09855	-1.57372
0.0986	-0.42735
0.09865	-1.1916
0.0987	-2.72008
0.09875	-2.72008
0.0988	3.39386
0.09885	0.33689
0.0989	-3.1022
0.09895	-1.1916
0.099	-0.04523
0.09905	-1.1916
0.0991	-0.04523
0.09915	1.48325
0.0992	1.48325
0.09925	0.33689
0.0993	-3.1022
0.09935	-1.57372
0.0994	-1.1916
0.09945	0.71901
0.0995	-1.1916
0.09955	-3.1022
0.0996	-1.1916
0.09965	-0.80947
0.0997	-0.80947
0.09975	-0.80947
0.0998	-1.95584
0.09985	-1.95584
0.0999	-2.72008
[truncated: 38,002 more rows]

## Sheet: Fig. 1d
Time	Temperature
0.001	1000
0.002	1000
0.003	1000
0.004	1000
0.005	1000
0.006	1000
0.007	1000
0.008	1000
0.009	1000
0.01	1000
0.011	1000
0.012	1000
0.013	1000
0.014	1000
0.015	1000
0.016	1000
0.017	1000
0.018	1000
0.019	1000
0.02	1000
0.021	1000
0.022	1000
0.023	1000
0.024	1000
0.025	1000
0.026	1000
0.027	1000
0.028	1000
0.029	1000
0.03	1000
0.031	1000
0.032	1000
0.033	1000
0.034	1000
0.035	1000
0.036	1000
0.037	1000
0.038	1000
0.039	1000
0.04	1000
0.041	1000
0.042	1000
0.043	1000
0.044	1000
0.045	1000
0.046	1000
0.047	1000
0.048	1000
0.049	1000
0.05	1000
0.051	1000
0.052	1000
0.053	1000
0.054	1000
0.055	1000
0.056	1000
0.057	1000
0.058	1000
0.059	1000
0.06	1000
0.061	1000
0.062	1000
0.063	1000
0.064	1000
0.065	1000
0.066	1000
0.067	1000
0.068	1000
0.069	1000
0.07	1000
0.071	1000
0.072	1000
0.073	1000
0.074	1000
0.075	1000
0.076	1000
0.077	1000
0.078	1000
0.079	1000
0.08	1000
0.081	1000
0.082	1000
0.083	1000
0.084	1000
0.085	1000
0.086	1000
0.087	1000
0.088	1000
0.089	1000
0.09	1000
0.091	1000
0.092	1000
0.093	1000
0.094	1000
0.095	1000
0.096	1000
0.097	1000
0.098	1000
0.099	1000
0.1	1000
0.101	1000
0.102	1000
0.103	1000
0.104	1000
0.105	1000
0.106	1000
0.107	1000
0.108	1000
0.109	1000
0.11	1000
0.111	1000
0.112	1000
0.113	1000
0.114	1000
0.115	1000
0.116	1000
0.117	1000
0.118	1000
0.119	1000
0.12	1000
0.121	1000
0.122	1000
0.123	1000
0.124	1000
0.125	1000
0.126	1000
0.127	1000
0.128	1000
0.129	1000
0.13	1000
0.131	1000
0.132	1000
0.133	1000
0.134	1000
0.135	1000
0.136	1000
0.137	1000
0.138	1000
0.139	1000
0.14	1000
0.141	1000
0.142	1000
0.143	1000
0.144	1000
0.145	1000
0.146	1000
0.147	1000
0.148	1000
0.149	1000
0.15	1000
0.151	1000
0.152	1000
0.153	1000
0.154	1000
0.155	1000
0.156	1000
0.157	1000
0.158	1000
0.159	1000
0.16	1000
0.161	1000
0.162	1000
0.163	1000
0.164	1000
0.165	1000
0.166	1000
0.167	1000
0.168	1000
0.169	1000
0.17	1000
0.171	1000
0.172	1000
0.173	1000
0.174	1000
0.175	1000
0.176	1000
0.177	1000
0.178	1000
0.179	1000
0.18	1000
0.181	1000
0.182	1000
0.183	1000
0.184	1000
0.185	1000
0.186	1000
0.187	1000
0.188	1000
0.189	1000
0.19	1000
0.191	1000
0.192	1000
0.193	1000
0.194	1000
0.195	1000
0.196	1000
0.197	1000
0.198	1000
0.199	1000
0.2	1000
0.201	1000
0.202	1000
0.203	1000
0.204	1000
0.205	1000
0.206	1000
0.207	1000
0.208	1000
0.209	1000
0.21	1000
0.211	1000
0.212	1000
0.213	1000
0.214	1000
0.215	1000
0.216	1000
0.217	1000
0.218	1000
0.219	1000
0.22	1000
0.221	1000
0.222	1000
0.223	1000
0.224	1000
0.225	1000
0.226	1000
0.227	1000
0.228	1000
0.229	1000
0.23	1000
0.231	1000
0.232	1000
0.233	1000
0.234	1000
0.235	1000
0.236	1000
0.237	1000
0.238	1000
0.239	1000
0.24	1000
0.241	1000
0.242	1000
0.243	1000
0.244	1000
0.245	1000
0.246	1000
0.247	1000
0.248	1000
0.249	1000
0.25	1000
0.251	1000
0.252	1000
0.253	1000
0.254	1000
0.255	1000
0.256	1000
0.257	1000
0.258	1000
0.259	1000
0.26	1000
0.261	1000
0.262	1000
0.263	1000
0.264	1000
0.265	1000
0.266	1000
0.267	1000
0.268	1000
0.269	1000
0.27	1000
0.271	1000
0.272	1000
0.273	1000
0.274	1000
0.275	1000
0.276	1000
0.277	1000
0.278	1000
0.279	1000
0.28	1000
0.281	1000
0.282	1000
0.283	1000
0.284	1000
0.285	1000
0.286	1000
0.287	1000
0.288	1000
0.289	1000
0.29	1000
0.291	1000
0.292	1000
0.293	1000
0.294	1000
0.295	1000
0.296	1000
0.297	1000
0.298	1000
0.299	1000
0.3	1000
0.301	1000
0.302	1000
0.303	1000
0.304	1000
0.305	1000
0.306	1000
0.307	1000
0.308	1000
0.309	1000
0.31	1000
0.311	1000
0.312	1000
0.313	1000
0.314	1000
0.315	1000
0.316	1000
0.317	1000
0.318	1000
0.319	1000
0.32	1000
0.321	1000
0.322	1000
0.323	1000
0.324	1000
0.325	1000
0.326	1000
0.327	1000
0.328	1000
0.329	1000
0.33	1000
0.331	1000
0.332	1000
0.333	1000
0.334	1000
0.335	1000
0.336	1000
0.337	1000
0.338	1000
0.339	1000
0.34	1000
0.341	1000
0.342	1000
0.343	1000
0.344	1000
0.345	1000
0.346	1000
0.347	1000
0.348	1000
0.349	1000
0.35	1000
0.351	1000
0.352	1000
0.353	1000
0.354	1000
0.355	1000
0.356	1000
0.357	1000
0.358	1000
0.359	1000
0.36	1000
0.361	1000
0.362	1000
0.363	1000
0.364	1000
0.365	1000
0.366	1000
0.367	1000
0.368	1000
0.369	1000
0.37	1000
0.371	1000
0.372	1000
0.373	1000
0.374	1000
0.375	1000
0.376	1000
0.377	1000
0.378	1000
0.379	1000
0.38	1000
0.381	1000
0.382	1000
0.383	1000
0.384	1000
0.385	1000
0.386	1000
0.387	1000
0.388	1000
0.389	1000
0.39	1000
0.391	1000
0.392	1000
0.393	1000
0.394	1000
0.395	1000
0.396	1000
0.397	1000
0.398	1000
0.399	1000
0.4	1000
0.401	1000
0.402	1000
0.403	1000
0.404	1000
0.405	1000
0.406	1000
0.407	1000
0.408	1000
0.409	1000
0.41	1000
0.411	1000
0.412	1000
0.413	1000
0.414	1000
0.415	1000
0.416	1000
0.417	1000
0.418	1000
0.419	1000
0.42	1000
0.421	1000
0.422	1000
0.423	1000
0.424	1000
0.425	1000
0.426	1000
0.427	1000
0.428	1000
0.429	1000
0.43	1000
0.431	1000
0.432	1000
0.433	1000
0.434	1000
0.435	1000
0.436	1000
0.437	1000
0.438	1000
0.439	1000
0.44	1000
0.441	1000
0.442	1000
0.443	1000
0.444	1000
0.445	1000
0.446	1000
0.447	1000
0.448	1000
0.449	1000
0.45	1000
0.451	1000
0.452	1000
0.453	1000
0.454	1000
0.455	1000
0.456	1000
0.457	1000
0.458	1000
0.459	1000
0.46	1000
0.461	1000
0.462	1000
0.463	1000
0.464	1000
0.465	1000
0.466	1000
0.467	1000
0.468	1000
0.469	1000
0.47	1000
0.471	1000
0.472	1000
0.473	1000
0.474	1000
0.475	1000
0.476	1000
0.477	1000
0.478	1000
0.479	1000
0.48	1000
0.481	1000
0.482	1000
0.483	1000
0.484	1000
0.485	1000
0.486	1000
0.487	1000
0.488	1000
0.489	1000
0.49	1000
0.491	1000
0.492	1000
0.493	1000
0.494	1000
0.495	1000
0.496	1000
0.497	1000
0.498	1000
0.499	1000
0.5	1000
0.501	1375.9
0.502	1751.9
0.503	2319.8
0.504	2887.6
0.505	2910.5
0.506	2933.4
0.507	2750.4
0.508	2567.5
0.509	2369.6
0.51	2171.8
0.511	2292.6
0.512	2413.3
0.513	2289.6
0.514	2165.9
0.515	2131.5
0.516	2097.2
0.517	1879.2
0.518	1661.2
0.519	1628.8
0.52	1596.3
0.521	1561.8
0.522	1541.8
0.523	1521.7
0.524	1510.8
0.525	1499.8
0.526	1530.7
0.527	1561.5
0.528	1578.3
0.529	1595.2
0.53	1617.6
0.531	1640
0.532	1634.3
0.533	1628.6
0.534	1615.8
0.535	1603.1
0.536	1629.8
0.537	1656.4
0.538	1726.8
0.539	1797.2
0.54	1779.3
0.541	1761.4
0.542	1745.4
0.543	1729.3
0.544	1730.4
0.545	1731.5
0.546	1722.2
0.547	1713
0.548	1703.7
0.549	1704.8
0.55	1706
0.551	1707.3
0.552	1708.7
0.553	1707.2
0.554	1705.7
0.555	1709.8
0.556	1713.8
0.557	1719.5
0.558	1725.2
0.559	1732.8
0.56	1740.5
0.561	1744.8
0.562	1749.1
0.563	1749.1
0.564	1765.3
0.565	1777.1
0.566	1787.3
0.567	1787.3
0.568	1805.5
0.569	1804.5
0.57	1803.5
0.571	1803.5
0.572	1814.2
0.573	1823
0.574	1831.8
0.575	1831.8
0.576	1839.4
0.577	1851.4
0.578	1863.5
0.579	1863.5
0.58	1891.7
0.581	1892.9
0.582	1894.1
0.583	1894.1
0.584	1911.4
0.585	1912.4
0.586	1913.5
0.587	1913.5
0.588	1912.6
0.589	1926.8
0.59	1940.9
0.591	1940.9
0.592	1901.3
0.593	1876.3
0.594	1851.3
0.595	1851.3
0.596	1818.6
0.597	1802.3
0.598	1752.4
0.599	1752.4
0.6	1754.9
0.601	1756.1
0.602	1745.4
0.603	1745.4
0.604	1722.3
0.605	1709.8
0.606	1656.5
0.607	1641.9
0.608	1627.4
0.609	1620.3
0.61	1613.1
0.611	1615.3
0.612	1617.5
0.613	1619.7
0.614	1621.9
0.615	1624.2
0.616	1626.4
0.617	1628.6
0.618	1630.8
0.619	1629.1
0.62	1627.3
0.621	1607.7
0.622	1588
0.623	1568.4
0.624	1552.9
0.625	1537.4
0.626	1516.1
0.627	1494.8
0.628	1481.6
0.629	1468.4
0.63	1450.4
0.631	1432.5
0.632	1424.9
0.633	1417.3
0.634	1413.3
0.635	1409.3
0.636	1413.9
0.637	1418.6
0.638	1425.1
0.639	1431.5
0.64	1431.6
0.641	1431.7
0.642	1432.2
0.643	1432.7
0.644	1436.1
0.645	1439.6
0.646	1449.8
0.647	1460
0.648	1469.4
0.649	1478.9
0.65	1483.4
0.651	1487.9
0.652	1488.4
0.653	1489
0.654	1499.1
0.655	1509.2
0.656	1508.1
0.657	1507.1
0.658	1503.2
0.659	1499.3
0.66	1504.6
0.661	1509.8
0.662	1504.3
0.663	1498.8
0.664	1493.3
0.665	1487.7
0.666	1482.4
0.667	1477.2
0.668	1471.9
0.669	1484.1
0.67	1496.2
0.671	1511.7
0.672	1527.2
0.673	1529.8
0.674	1532.3
0.675	1516.1
0.676	1499.8
0.677	1494.4
0.678	1489.1
0.679	1487.1
0.68	1485.1
0.681	1480.7
0.682	1476.3
0.683	1473.8
0.684	1471.3
0.685	1471.4
0.686	1471.4
0.687	1474.2
0.688	1477
0.689	1482
0.69	1487
0.691	1491.7
0.692	1496.3
0.693	1499
0.694	1501.7
0.695	1506.4
0.696	1511.1
0.697	1515.9
0.698	1520.8
0.699	1526.2
0.7	1531.5
0.701	1536.7
0.702	1541.8
0.703	1553.3
0.704	1564.7
0.705	1576
0.706	1587.3
0.707	1591.7
0.708	1596.1
0.709	1605.1
0.71	1614
0.711	1626
0.712	1638
0.713	1652.1
0.714	1666.1
0.715	1678.2
0.716	1690.2
0.717	1702.3
0.718	1713.4
0.719	1724.5
0.72	1751.7
0.721	1778.8
0.722	1817.6
0.723	1856.4
0.724	1858.3
0.725	1860.2
0.726	1857.2
0.727	1854.2
0.728	1860.8
0.729	1867.3
0.73	1871.7
0.731	1876
0.732	1883.1
0.733	1890.2
0.734	1913.8
0.735	1937.5
0.736	1959.6
0.737	1981.6
0.738	1991.6
0.739	2001.6
0.74	2014.4
0.741	2027.2
0.742	2038.1
0.743	2049
0.744	2053.9
0.745	2058.9
0.746	2052.9
0.747	2047
0.748	2027.2
0.749	2007.3
0.75	2024.8
0.751	2042.3
0.752	2024.7
0.753	2007.1
0.754	2019.5
0.755	2031.9
0.756	2049.7
0.757	2067.5
0.758	2041.4
0.759	2015.3
0.76	2032.5
0.761	2049.6
0.762	2041.6
0.763	2033.6
0.764	2018.1
0.765	2002.5
0.766	1987
0.767	2005.8
0.768	2024.6
0.769	2031.3
0.77	2038
0.771	2038.2
0.772	2038.3
0.773	2037.1
0.774	2035.9
0.775	2045.9
0.776	2055.8
0.777	2046.7
0.778	2037.6
0.779	2030.9
0.78	2024.2
0.781	2024.2
0.782	2024.2
0.783	2028.8
0.784	2033.4
0.785	2039.7
0.786	2046
0.787	2053.7
0.788	2061.4
0.789	2067.4
0.79	2073.3
0.791	2067.9
0.792	2062.4
0.793	2060.8
0.794	2059.2
0.795	2058.4
0.796	2057.6
0.797	2033.1
0.798	2008.6
0.799	1991.2
0.8	1973.8
0.801	1973.7
0.802	1973.6
0.803	1999.6
0.804	2025.5
0.805	2031.3
0.806	2037.1
0.807	2030.9
0.808	2024.8
0.809	2030.6
0.81	2036.4
0.811	2027.7
0.812	2019
0.813	2010.3
0.814	2012.9
0.815	2015.6
0.816	2010.8
0.817	2005.9
0.818	2008.9
0.819	2012
0.82	2008.7
0.821	2005.3
0.822	1996.7
0.823	1988.1
0.824	1995.6
0.825	2003.2
0.826	2008.3
0.827	2013.4
0.828	2005.4
0.829	1997.3
0.83	1982.2
0.831	1967.1
0.832	1959.2
0.833	1951.3
0.834	1944.2
0.835	1937
0.836	1934.4
0.837	1931.9
0.838	1929.2
0.839	1926.4
0.84	1924.7
0.841	1923
0.842	1932.7
0.843	1942.4
0.844	1938.7
0.845	1935
0.846	1934.3
0.847	1933.6
0.848	1933.1
0.849	1932.6
0.85	1925.1
0.851	1917.6
0.852	1920.1
0.853	1922.6
0.854	1922.1
0.855	1921.6
0.856	1927.4
0.857	1933.2
0.858	1932.1
0.859	1930.9
0.86	1930.4
0.861	1930
0.862	1929.5
0.863	1926.9
0.864	1924.3
0.865	1927.9
0.866	1931.5
0.867	1939.7
0.868	1947.9
0.869	1946.4
0.87	1945
0.871	1937.3
0.872	1929.7
0.873	1929.2
0.874	1928.7
0.875	1926.1
0.876	1923.4
0.877	1914.8
0.878	1906.2
0.879	1902.6
0.88	1898.9
0.881	1894.3
0.882	1889.6
0.883	1889.1
0.884	1888.5
0.885	1890.8
0.886	1893
0.887	1897.1
0.888	1901.2
0.889	1896
0.89	1890.8
0.891	1888.8
0.892	1886.8
0.893	1886.9
0.894	1886.9
0.895	1888.9
0.896	1890.9
0.897	1891
0.898	1891.1
0.899	1887.7
0.9	1884.3
0.901	1882.2
0.902	1880
0.903	1879.2
0.904	1878.4
0.905	1875.2
0.906	1872
0.907	1873.4
0.908	1874.8
0.909	1877.6
0.91	1880.3
0.911	1881.4
0.912	1882.6
0.913	1878.4
0.914	1874.1
0.915	1869.9
0.916	1873.1
0.917	1876.2
0.918	1879.3
0.919	1882.3
0.92	1881.6
0.921	1880.9
0.922	1877.6
0.923	1874.2
0.924	1874.3
0.925	1874.3
0.926	1880.9
0.927	1887.4
0.928	1887.9
0.929	1888.5
0.93	1889.8
0.931	1891
0.932	1888.2
0.933	1885.4
0.934	1886.9
0.935	1888.4
0.936	1887
0.937	1885.6
0.938	1887.1
0.939	1888.6
0.94	1889.9
0.941	1891.2
0.942	1892.5
0.943	1893.8
0.944	1894.5
0.945	1895.2
0.946	1902.4
0.947	1909.6
0.948	1914.4
0.949	1919.2
0.95	1921.3
0.951	1923.4
0.952	1924.1
0.953	1924.7
0.954	1923.4
0.955	1922.2
0.956	1926.9
0.957	1931.7
0.958	1935.9
0.959	1940.2
0.96	1936.6
0.961	1932.9
0.962	1940.1
0.963	1947.3
0.964	1947.3
0.965	1947.3
0.966	1957.6
0.967	1967.9
0.968	1968.8
0.969	1969.6
0.97	1975.6
0.971	1981.7
0.972	1980.9
0.973	1980.1
0.974	1979.3
0.975	1981
0.976	1982.7
0.977	1987.7
0.978	1992.7
0.979	2000.8
0.98	2008.8
0.981	2017.1
0.982	2025.3
0.983	2026.2
0.984	2027.1
0.985	2031.3
0.986	2035.5
0.987	2038.3
0.988	2041.1
0.989	2050.6
0.99	2060.2
0.991	2065.8
0.992	2071.3
0.993	2084.9
0.994	2098.5
0.995	2094
0.996	2089.5
0.997	2101.3
0.998	2113.1
0.999	2113.1
1	2113
1.001	2122.9
1.002	2132.7
1.003	2130.1
1.004	2127.5
1.005	2126.6
1.006	2125.8
1.007	2130.9
1.008	2135.9
1.009	2147.9
1.01	2159.9
1.011	2157.8
1.012	2155.6
1.013	2161.4
1.014	2167.1
1.015	2175.6
1.016	2184.1
1.017	2196.1
1.018	2208
1.019	2213.8
1.02	2219.5
1.021	2227.4
1.022	2235.3
1.023	2242.7
1.024	2250.1
1.025	2257.5
1.026	2254.6
1.027	2251.6
1.028	2252.6
1.029	2253.6
1.03	2268.6
1.031	2283.5
1.032	2289.2
1.033	2294.9
1.034	2304.1
1.035	2313.4
1.036	2321
1.037	2328.6
1.038	2342.1
1.039	2355.7
1.04	2361.7
1.041	2367.7
1.042	2375.5
1.043	2383.3
1.044	2379.3
1.045	2375.3
1.046	2375.1
1.047	2374.9
1.048	2386.4
1.049	2397.8
1.05	2395.8
1.051	2393.8
1.052	2402.9
1.053	2412
1.054	2414.1
1.055	2416.1
1.056	2416.3
1.057	2416.5
1.058	2422.3
1.059	2428.1
1.06	2432.3
1.061	2436.5
1.062	2440.1
1.063	2443.7
1.064	2440.3
1.065	2436.8
1.066	2430.4
1.067	2424
1.068	2429.4
1.069	2434.9
1.07	2434.3
1.071	2433.6
1.072	2433
1.073	2429.9
1.074	2426.7
1.075	2420.5
1.076	2414.3
1.077	2424.5
1.078	2434.7
1.079	2433.1
1.08	2431.5
1.081	2429.6
1.082	2427.8
1.083	2429.3
1.084	2430.8
1.085	2431
1.086	2431.2
1.087	2429.6
1.088	2428
1.089	2430.9
1.09	2433.8
1.091	2449.8
1.092	2465.7
1.093	2465.5
1.094	2465.3
1.095	2468.6
1.096	2471.9
1.097	2475.3
1.098	2478.7
1.099	2481.3
1.1	2483.9
1.101	2486.9
1.102	2490
1.103	2500.6
1.104	2511.1
1.105	2500.3
1.106	2489.5
1.107	2491.6
1.108	2493.8
1.109	2496.3
1.11	2498.8
1.111	2479.3
1.112	2459.8
1.113	2457.8
1.114	2455.7
1.115	2461.6
1.116	2467.5
1.117	2468.2
1.118	2469
1.119	2469.7
1.12	2459.4
1.121	2449.1
1.122	2452.2
1.123	2455.3
1.124	2446.7
1.125	2438.1
1.126	2432.2
1.127	2426.3
1.128	2432.1
1.129	2437.9
1.13	2442.4
1.131	2446.8
1.132	2446.7
1.133	2446.6
1.134	2445.1
1.135	2443.6
1.136	2456.1
1.137	2468.7
1.138	2462.4
1.139	2456.2
1.14	2452.1
1.141	2448.1
1.142	2461
1.143	2473.8
1.144	2455.4
1.145	2437
1.146	2427.4
1.147	2417.7
1.148	2413.4
1.149	2409.1
1.15	2413.6
1.151	2418.1
1.152	2415.1
1.153	2412.2
1.154	2406.6
1.155	2401
1.156	2414.1
1.157	2427.2
1.158	2429
1.159	2430.9
1.16	2440.1
1.161	2449.4
1.162	2449.4
1.163	2449.3
1.164	2453.4
1.165	2457.4
1.166	2461.5
1.167	2466
1.168	2470.5
1.169	2475.9
1.17	2481.3
1.171	2494.6
1.172	2507.9
1.173	2502.1
1.174	2496.3
1.175	2467.3
1.176	2438.2
1.177	2447.8
1.178	2457.4
1.179	2451.6
1.18	2445.8
1.181	2444.2
1.182	2442.6
1.183	2440.9
1.184	2439.2
1.185	2434.8
1.186	2430.4
1.187	2430.5
1.188	2430.7
1.189	2432.4
1.19	2434.1
1.191	2436.3
1.192	2438.5
1.193	2435.5
1.194	2432.5
1.195	2425.3
1.196	2418
1.197	2420.8
1.198	2423.6
1.199	2418.1
1.2	2412.6
1.201	2411.5
1.202	2410.4
1.203	2409.7
1.204	2409
1.205	2408.9
1.206	2408.8
1.207	2409
1.208	2409.1
1.209	2403.5
1.21	2397.8
1.211	2392.2
1.212	2384.9
1.213	2377.7
1.214	2380
1.215	2382.3
1.216	2372.7
1.217	2363.1
1.218	2360.6
1.219	2358.1
1.22	2352.5
1.221	2346.9
1.222	2345.1
1.223	2343.3
1.224	2337.5
1.225	2331.7
1.226	2330.6
1.227	2329.6
1.228	2327.1
1.229	2324.7
1.23	2322.4
1.231	2320.1
1.232	2314
1.233	2307.8
1.234	2308.6
1.235	2309.4
1.236	2304.7
1.237	2300
1.238	2297.8
1.239	2295.6
1.24	2296.4
1.241	2297.2
1.242	2300.2
1.243	2303.2
1.244	2301.6
1.245	2300
1.246	2293.4
1.247	2286.9
1.248	2278.4
1.249	2270
1.25	2269.8
1.251	2269.5
1.252	2266.5
1.253	2263.5
1.254	2263.1
1.255	2262.6
1.256	2260.4
1.257	2258.3
1.258	2256.1
1.259	2250.9
1.26	2245.7
1.261	2242.5
1.262	2239.4
1.263	2237.9
1.264	2236.5
1.265	2234.4
1.266	2232.3
1.267	2230
1.268	2227.7
1.269	2226.3
1.27	2224.8
1.271	2218.9
1.272	2213
1.273	2206.7
1.274	2200.4
1.275	2200.5
1.276	2200.6
1.277	2196.2
1.278	2191.8
1.279	2186.8
1.28	2181.8
1.281	2175.3
1.282	2168.8
1.283	2165.7
1.284	2162.6
1.285	2154.2
1.286	2145.8
1.287	2142.4
1.288	2138.9
1.289	2137.1
1.29	2135.3
1.291	2132
1.292	2128.7
1.293	2122.8
1.294	2116.8
1.295	2113.5
1.296	2110.2
1.297	2108
1.298	2105.8
1.299	2104.1
1.3	2102.5
1.301	2094.8
1.302	2087.1
1.303	2086.6
1.304	2086.1
1.305	2085.6
1.306	2080.9
1.307	2076.1
1.308	2073.2
1.309	2070.3
1.31	2063.8
1.311	2057.3
1.312	2053.5
1.313	2049.7
1.314	2047.8
1.315	2045.8
1.316	2043.4
1.317	2041
1.318	2035.2
1.319	2029.3
1.32	2027.1
1.321	2024.8
1.322	2023.3
1.323	2021.7
1.324	2012.3
1.325	2002.9
1.326	2002.2
1.327	2001.5
1.328	1992.7
1.329	1983.8
1.33	1984.9
1.331	1986
1.332	1983.9
1.333	1981.8
1.334	1974
1.335	1966.2
1.336	1962.5
1.337	1958.8
1.338	1954
1.339	1949.2
1.34	1947.1
1.341	1944.9
1.342	1942.9
1.343	1940.9
1.344	1936.9
1.345	1932.8
1.346	1929.2
1.347	1925.5
1.348	1921.1
1.349	1916.7
1.35	1914.3
1.351	1912
1.352	1909.6
1.353	1906.2
1.354	1902.8
1.355	1899.4
1.356	1896.1
1.357	1892.3
1.358	1888.6
1.359	1884.9
1.36	1881.3
1.361	1877.4
1.362	1873.6
1.363	1870.1
1.364	1866.5
1.365	1861.2
1.366	1855.8
1.367	1851.9
1.368	1847.9
1.369	1845.1
1.37	1842.2
1.371	1837.8
1.372	1833.5
1.373	1829.8
1.374	1826.1
1.375	1822.7
1.376	1819.3
1.377	1815.5
1.378	1811.7
1.379	1808.2
1.38	1804.7
1.381	1801.5
1.382	1798.3
1.383	1795.5
1.384	1792.7
1.385	1788.1
1.386	1783.6
1.387	1779.7
1.388	1775.8
1.389	1772.9
1.39	1770.1
1.391	1767.1
1.392	1764
1.393	1760.8
1.394	1757.6
1.395	1754.5
1.396	1751.4
1.397	1749.2
1.398	1747
1.399	1744.8
1.4	1741.3
1.401	1737.8
1.402	1734.9
1.403	1731.9
1.404	1729.3
1.405	1726.7
1.406	1722.7
1.407	1718.7
1.408	1716.3
1.409	1713.8
1.41	1710.5
1.411	1707.2
1.412	1704.3
1.413	1701.3
1.414	1698.2
1.415	1695.1
1.416	1692.2
1.417	1689.3
1.418	1686.1
1.419	1682.9
1.42	1680.2
1.421	1677.5
1.422	1675.1
1.423	1672.6
1.424	1669.3
1.425	1666
1.426	1663.6
1.427	1661.1
1.428	1658.8
1.429	1656.4
1.43	1654.4
1.431	1652.4
1.432	1648.9
1.433	1645.3
1.434	1642.4
1.435	1639.5
1.436	1637.6
1.437	1635.6
1.438	1633.6
1.439	1631.5
1.44	1628.4
1.441	1625.4
1.442	1624.1
1.443	1622.7
1.444	1621.4
1.445	1619.1
1.446	1616.8
1.447	1614.2
1.448	1611.5
1.449	1609.8
1.45	1608
1.451	1606.1
1.452	1604.2
1.453	1601.6
1.454	1599
1.455	1597.4
1.456	1595.9
1.457	1593.4
1.458	1591
1.459	1589.2
1.46	1587.4
1.461	1585.4
1.462	1583.4
1.463	1581.1
1.464	1578.8
1.465	1572.7
1.466	1566.5
1.467	1562.7
1.468	1558.9
1.469	1554.2
1.47	1549.4
1.471	1545.9
1.472	1542.5
1.473	1539.2
1.474	1535.8
1.475	1532.6
1.476	1529.4
1.477	1526.7
1.478	1524
1.479	1521.3
1.48	1518.5
1.481	1515.8
1.482	1513.2
1.483	1510.8
1.484	1508.5
1.485	1505.5
1.486	1502.5
1.487	1500.8
1.488	1499.1
1.489	1497.4
1.49	1494.8
1.491	1492.2
1.492	1489.8
1.493	1487.4
1.494	1484.2
1.495	1481
1.496	1478.8
1.497	1476.6
1.498	1474.4
1.499	1472.2
1.5	1469.6
1.501	1466.9
1.502	1465
1.503	1463.1
1.504	1461.1
1.505	1459.1
1.506	1456.6
1.507	1454
1.508	1451.3
1.509	1448.7
1.51	1445.6
1.511	1442.5
1.512	1440.6
1.513	1438.7
1.514	1436.6
1.515	1434.6
1.516	1432.4
1.517	1430.2
1.518	1427.5
1.519	1424.8
1.52	1422.7
1.521	1420.6
1.522	1418.6
1.523	1416.6
1.524	1414.5
1.525	1412.4
1.526	1410.2
1.527	1407.9
1.528	1406.1
1.529	1404.2
1.53	1401.8
1.531	1399.3
1.532	1398.2
1.533	1397
1.534	1395.9
1.535	1393.9
1.536	1391.9
1.537	1389.4
1.538	1386.9
1.539	1385.4
1.54	1384
1.541	1381.9
1.542	1379.8
1.543	1377.9
1.544	1375.9
1.545	1374.1
1.546	1372.2
1.547	1369.8
1.548	1367.4
1.549	1365.7
1.55	1363.9
1.551	1362
1.552	1360.1
1.553	1357.8
1.554	1355.6
1.555	1353.5
1.556	1351.4
1.557	1349.9
1.558	1348.4
1.559	1346.4
1.56	1344.3
1.561	1342.4
1.562	1340.4
1.563	1338.9
1.564	1337.4
1.565	1335.5
1.566	1333.6
1.567	1332.3
1.568	1330.9
1.569	1329.2
1.57	1327.4
1.571	1325.8
1.572	1324.2
1.573	1323.2
1.574	1322.1
1.575	1321.1
1.576	1319.7
1.577	1318.3
1.578	1316.3
1.579	1314.3
1.58	1312.7
1.581	1311.1
1.582	1309.1
1.583	1307
1.584	1305.6
1.585	1304.1
1.586	1302.3
1.587	1300.5
1.588	1299.1
1.589	1297.7
1.59	1296.3
1.591	1294.8
1.592	1292.4
1.593	1289.9
1.594	1288.6
1.595	1287.3
1.596	1285.8
1.597	1284.3
1.598	1283.1
1.599	1281.9
1.6	1280.3
1.601	1278.7
1.602	1276.6
1.603	1274.4
1.604	1272.5
1.605	1270.6
1.606	1268.8
1.607	1267.1
1.608	1266
1.609	1264.9
1.61	1263.3
1.611	1261.7
1.612	1260.6
1.613	1259.5
1.614	1257.9
1.615	1256.4
1.616	1255.6
1.617	1254.8
1.618	1254
1.619	1252.2
1.62	1250.4
1.621	1249.1
1.622	1247.8
1.623	1246.3
1.624	1244.7
1.625	1243.6
1.626	1242.4
1.627	1241.2
1.628	1240
1.629	1238.8
1.63	1237.6
1.631	1236.1
1.632	1234.7
1.633	1233.3
1.634	1231.9
1.635	1230.9
1.636	1230
1.637	1228.4
1.638	1226.8
1.639	1225.8
1.64	1224.8
1.641	1223.6
1.642	1222.4
1.643	1220.7
1.644	1218.9
1.645	1217.7
1.646	1216.5
1.647	1214.9
1.648	1213.4
1.649	1212.2
1.65	1211
1.651	1209.6
1.652	1208.2
1.653	1206.8
1.654	1205.5
1.655	1204.2
1.656	1202.8
1.657	1201.9
1.658	1201.1
1.659	1199.9
1.66	1198.7
1.661	1197.1
1.662	1195.4
1.663	1194.4
1.664	1193.3
1.665	1192.3
1.666	1191.2
1.667	1190
1.668	1189.1
1.669	1188.1
1.67	1186.5
1.671	1184.9
1.672	1183
1.673	1181.1
1.674	1180.4
1.675	1179.7
1.676	1177.8
1.677	1175.8
1.678	1174.9
1.679	1174.1
1.68	1172.6
1.681	1171.2
1.682	1170.3
1.683	1169.3
1.684	1167.6
1.685	1165.9
1.686	1164.8
1.687	1163.7
1.688	1162.6
1.689	1161.6
1.69	1160.3
1.691	1159
1.692	1158.2
1.693	1157.4
1.694	1156
1.695	1154.6
1.696	1153.1
1.697	1151.5
1.698	1150.9
1.699	1150.3
1.7	1148.7
1.701	1147
1.702	1145.9
1.703	1144.9
1.704	1143.7
1.705	1142.4
1.706	1141.4
1.707	1140.4
1.708	1138.9
1.709	1137.3
1.71	1136.2
1.711	1135
1.712	1133.5
1.713	1132
1.714	1131.9
1.715	1131.7
1.716	1131.6
1.717	1130.3
1.718	1128.9
1.719	1127.3
1.72	1125.7
1.721	1124.9
1.722	1124.2
1.723	1123.1
1.724	1122.1
1.725	1120.6
1.726	1119.1
1.727	1118.6
1.728	1118.2
1.729	1117.4
1.73	1116.7
1.731	1115.4
1.732	1114.1
1.733	1113.3
1.734	1112.4
1.735	1111.6
1.736	1110.7
1.737	1109.6
1.738	1108.5
1.739	1107.1
1.74	1105.6
1.741	1104.8
1.742	1104
1.743	1102.8
1.744	1101.7
1.745	1101.1
1.746	1100.4
1.747	1099.4
1.748	1098.3
1.749	1097.1
1.75	1095.9
1.751	1095.2
1.752	1094.5
1.753	1093.9
1.754	1093.3
1.755	1092.5
1.756	1091.7
1.757	1090.3
1.758	1089
1.759	1087.8
1.76	1086.7
1.761	1085.8
1.762	1085
1.763	1084.1
1.764	1083.2
1.765	1082.3
1.766	1081.3
1.767	1081.1
1.768	1080.8
1.769	1080.2
1.77	1079.6
1.771	1079
1.772	1077.7
1.773	1076.4
1.774	1075.8
1.775	1075.2
1.776	1074.1
1.777	1073
1.778	1072.4
1.779	1071.8
1.78	1070.3
1.781	1068.7
1.782	1067.8
1.783	1067
1.784	1066.3
1.785	1065.5
1.786	1064.3
1.787	1063
1.788	1062.9
1.789	1062.9
1.79	1061.2
1.791	1059.4
1.792	1058.8
1.793	1058.2
1.794	1057.5
1.795	1056.8
1.796	1055.8
1.797	1054.7
1.798	1054.1
1.799	1053.6
1.8	1053
1.801	1052.4
1.802	1051.6
1.803	1050.8
1.804	1049.5
1.805	1048.2
1.806	1047.2
1.807	1046.2
1.808	1045.8
1.809	1045.5
1.81	1044.9
1.811	1044.4
1.812	1043.8
1.813	1043.2
1.814	1041.3
1.815	1039.4
1.816	1039
1.817	1038.6
1.818	1037.8
1.819	1037.1
1.82	1036.2
1.821	1035.3
1.822	1041.2
1.823	1047
1.824	1047.7
1.825	1048.4
1.826	1049.1
1.827	1049.7
1.828	1050.3
1.829	1050.6
1.83	1050.9
1.831	1050.7
1.832	1050.4
1.833	1050.2
1.834	1049.9
1.835	1049.7
1.836	1049.4
1.837	1048.6
1.838	1047.8
1.839	1047.9
1.84	1048.1
1.841	1047.5
1.842	1046.9
1.843	1046.2
1.844	1045.4
1.845	1044.3
1.846	1043.1
1.847	1042.8
1.848	1042.5
1.849	1041.8
1.85	1041
1.851	1040.3
1.852	1039.5
1.853	1038.8
1.854	1038.2
1.855	1037.8
1.856	1037.5
1.857	1036.3
1.858	1035.1
1.859	1034.4
1.86	1033.8
1.861	1032.8
1.862	1031.8
1.863	1030.4
1.864	1028.9
1.865	1028.3
1.866	1027.6
1.867	1026.8
1.868	1025.9
1.869	1024.9
1.87	1023.9
1.871	1022.7
1.872	1021.4
1.873	1020.8
1.874	1020.1
1.875	1018.4
1.876	1016.7
1.877	1015.8
1.878	1014.8
1.879	1013.9
1.88	1013.1
1.881	1012.2
1.882	1011.3
1.883	1010.4
1.884	1009.6
1.885	1008.7
1.886	1007.8
1.887	1006.9
1.888	1005.7
1.889	1004.5
1.89	1003.9
1.891	1003.3
1.892	1002.3
1.893	1001.4
1.894	1000.7
1.895	1000
1.896	1000
1.897	1000
1.898	1000
1.899	1000
1.9	1000
1.901	1000
1.902	1000
1.903	1000
1.904	1000
1.905	1000
1.906	1000
1.907	1000
1.908	1000
1.909	1000
1.91	1000
1.911	1000
1.912	1000
1.913	1000
1.914	1000
1.915	1000
1.916	1000
1.917	1000
1.918	1000
1.919	1000
1.92	1000
1.921	1000
1.922	1000
1.923	1000
1.924	1000
1.925	1000
1.926	1000
1.927	1000
1.928	1000
1.929	1000
1.93	1000
1.931	1000
1.932	1000
1.933	1000
1.934	1000
1.935	1000
1.936	1000
1.937	1000
1.938	1000
1.939	1000
1.94	1000
1.941	1000
1.942	1000
1.943	1000
1.944	1000
1.945	1000
1.946	1000
1.947	1000
1.948	1000
1.949	1000
1.95	1000
1.951	1000
1.952	1000
1.953	1000
1.954	1000
1.955	1000
1.956	1000
1.957	1000
1.958	1000
1.959	1000
1.96	1000
1.961	1000
1.962	1000
1.963	1000
1.964	1000
1.965	1000
1.966	1000
1.967	1000
1.968	1000
1.969	1000
1.97	1000
1.971	1000
1.972	1000
1.973	1000
1.974	1000
1.975	1000
1.976	1000
1.977	1000
1.978	1000
1.979	1000
1.98	1000
1.981	1000
1.982	1000
1.983	1000
1.984	1000
1.985	1000
1.986	1000
1.987	1000
1.988	1000
1.989	1000
1.99	1000
1.991	1000
1.992	1000
1.993	1000
1.994	1000
1.995	1000
1.996	1000
1.997	1000
1.998	1000
1.999	1000
[truncated: 2 more rows]

## Sheet: Fig. 2a
Temperature	Vapor pressure	Temperature	Vapor pressure	Temperature	Vapor pressure	Temperature	Vapor pressure	Temperature	Vapor pressure	Temperature	Vapor pressure	Temperature	Vapor pressure
257	1	42	1	705	1	1517	1	1510	1	1236	1	3112	1
310	10	76.6	10	815	10	1687	10	1677	10	1388	10	3321	10
381	100	120	100	956	100	1892	100	1881	100	1577	100	3562	100
472	1000	175.6	1000	1139	1000	2150	1000	2137	1000	1816	1000
594	10000	250.3	10000	1387	10000	2482	10000	2468	10000	2131	10000
767	100000	355.9	100000	1754	100000	2925	100000	2911	100000	2563	100000

## Sheet: Fig. 2b
	Cd		Hg		Pb		Co		Ni		Cu
Voltage	mean	SD	mean	SD	mean	SD	mean	SD	mean	SD	mean	SD
60	39.6517	1.38328	73.5058	0.35972	33.0532	0.60557	28.7625	1.91587	21.0427	2.07129	19.6517	0.51207
80	68.5869	0.24956	82.6483	0.88619	67.1941	0.432	47.3972	1.25592	43.248	1.08755	38.9945	0.47698
100	82.6988	0.11619	94.633	0.23275	84.1231	0.40742	88.4073	0.19775	88.1557	0.17961	82.5478	0.32208
120	60.8021	0.59205	59.6075	0.74776	63.9428	0.2646	58.4086	0.15394	73.7066	0.33301	46.0613	0.98044

## Sheet: Fig. 2c
	Mean	SD
Cd	82.6988	0.11619
Hg	94.633	0.23275
Pb	84.1231	0.40742
Co	88.4073	0.19775
Ni	88.1557	0.17961
Cu	82.5478	0.32208

## Sheet: Fig. 2d
	Mean	SD
0	108.703	2.01191
1	78.1665	0.52495
2	21.9151	0.67159
3	0	0

## Sheet: Fig. 2e
	Mean	SD
0	357.808	20.6738
1	79.8152	3.46138
2	0	0
3
4

## Sheet: Fig. 2f
	Mean	SD
0	876.186	25.1279
1	578.181	14.8367
2	101.403	3.25632
3	64.0333	3.40136
4	49.4678	4.3866

## Sheet: Fig. 2g
	Mean	SD
0	1706.97	24.9126
1	822.454	14.0296
2	374.298	11.5678
3	278.517	1.04138
4	173.872	0.5907

## Sheet: Fig. 2h
	Mean	SD
0	8398.06	189.38
1	4134.17	62.6914
2	1869.65	52.4313
3	1383.42	4.80466
4	847.896	4.67391

[truncated: 83 more sheets: Fig. 2i, Fig. 3a, Fig. 3b, Fig. 3c, Fig. 3d, Fig. 3e, Fig. 3f, Fig. 4a, Fig. 4b, Fig. 4c, Fig. 4e, Fig. 4f, Fig. 4h, Fig. 4i, Fig. 5b, Fig. S4a, Fig. S4b, Fig. S5a, Fig. S5b, Fig. S5c …]
